# Supplementary material for: Epiphytic fungi induced pathogen resistance of invasive plant Ipomoea cairica against Colletotrichum gloeosporioides
Source: PeerJ. 2020 Apr 13;8:e8889. doi: 10.7717/peerj.8889 (PMC7161574; doi:10.7717/peerj.8889)
Supplement: Supplemental Information 1 — The occurrence rate of F. oxysporum and F. fujikuroi on I. cairica in different habitats. The comparison of the abundance of F. oxysporum and F. fujikuroi between infected and healthy leaves of I. cairica in the field. The pathogenicity of F. oxysporum and F. fujikuroi to I. cairica. The effects of pre-inoculation with F. oxysporum, F. fujikuroi alone and a mixture of both on growth parameters of I. cairica infected with C. gloeosporioides. The effects of pre-inoculation with F. oxysporum, F. fujikuroi alone and a mixture of both on physiological characteristics of I. cairica infected with C. gloeosporioides. The effects of pre-inoculation with F. oxysporum, F. fujikuroi alone and a mixture of both on hormone content and NPR1 expression in leaves of I. cairica. The morphological characteristic of representative isolates JY1, JY2 and JY3. [file peerj-08-8889-s001.zip › Raw data1.xls]

## Sheet: Sheet1
Habitats		Isolate number of F. fujikuroi (CFU/0.2ml)						Isolate number of F. oxysporum(CFU/0.2ml)
		sample1	sample2	sample3	occurrence rate(%)			sample1	sample2	sample3	occurrence rate(%)
sunny non-saline1	1-1	6	6	4	100			1	2	1	100
	1-2	3	6	5	100			1	1	1	100
	1-3	4	1	1	100			2	2	1	100
sunny non-saline2	2-1	1	2	1	100			3	1	1	100
	2-2	3	3	5	100			2	4	3	100
	2-3	5	1	2	100			1	2	3	100
sunny non-saline3	3-1	2	2	1	100			1	1	2	100
	3-2	2	2	1	100			7	3	2	100
	3-3	1	3	2	100			1	4	3	100
sunny non-saline4	4-1	7	5	3	100			2	3	1	100
	4-2	2	2	1	100			4	1	2	100
	4-3	6	4	2	100			3	2	2	100
sunny non-saline5	5-1	6	5	6	100			1	1	1	100
	5-2	3	4	4	100			2	1	3	100
	5-3	2	1	1	100			3	2	1	100
shady non-saline1	1-1	4	3	2	100			2	3	3	100
	1-2	3	2	1	100			3	1	1	100
	1-3	2	1	4	100			4	1	2	100
shady non-saline2	2-1	3	4	2	100			1	4	1	100
	2-2	2	4	1	100			1	2	4	100
	2-3	1	1	2	100			1	3	3	100
shady non-saline3	3-1	1	1	1	100			1	1	2	100
	3-2	1	1	3	100			1	4	2	100
	3-3	4	4	1	100			2	1	1	100
shady non-saline4	4-1	4	1	3	100			2	2	4	100
	4-2	4	5	5	100			1	2	4	100
	4-3	2	1	3	100			2	3	2	100
shady non-saline4	5-1	1	4	2	100			2	3	1	100
	5-2	2	2	2	100			5	1	2	100
	5-3	1	2	4	100			5	2	2	100
sunny saline1	1-1	1	2	1	100			5	2	4	100
	1-2	1	6	2	100			7	5	5	100
	1-3	1	1	2	100			3	1	2	100
sunny saline2	2-1	2	1	1	100			5	1	4	100
	2-2	4	5	4	100			4	7	3	100
	2-3	1	3	2	100			1	1	2	100
sunny saline3	3-1	2	1	2	100			3	1	2	100
	3-2	1	2	3	100			2	1	4	100
	3-3	1	1	1	100			7	3	3	100
sunny saline4	4-1	3	4	2	100			2	2	3	100
	4-2	4	4	6	100			3	3	3	100
	4-3	4	2	1	100			4	2	3	100
sunny saline5	5-1	1	3	2	100			4	1	1	100
	5-2	2	1	2	100			2	2	4	100
	5-3	2	1	3	100			3	2	3	100
