# Supplementary material for: Epiphytic fungi induced pathogen resistance of invasive plant Ipomoea cairica against Colletotrichum gloeosporioides
Source: PeerJ. 2020 Apr 13;8:e8889. doi: 10.7717/peerj.8889 (PMC7161574; doi:10.7717/peerj.8889)
Supplement: Supplemental Information 1 — The occurrence rate of F. oxysporum and F. fujikuroi on I. cairica in different habitats. The comparison of the abundance of F. oxysporum and F. fujikuroi between infected and healthy leaves of I. cairica in the field. The pathogenicity of F. oxysporum and F. fujikuroi to I. cairica. The effects of pre-inoculation with F. oxysporum, F. fujikuroi alone and a mixture of both on growth parameters of I. cairica infected with C. gloeosporioides. The effects of pre-inoculation with F. oxysporum, F. fujikuroi alone and a mixture of both on physiological characteristics of I. cairica infected with C. gloeosporioides. The effects of pre-inoculation with F. oxysporum, F. fujikuroi alone and a mixture of both on hormone content and NPR1 expression in leaves of I. cairica. The morphological characteristic of representative isolates JY1, JY2 and JY3. [file peerj-08-8889-s001.zip › Raw data2.xls]

## Sheet: Sheet1
			Number of F. fujikuroi isolated(0.2 ml)					Abunbance(Number per g fresh weight)
	Sample plots	Leaf weight(g)	1	2	3	SUM	Mean
Infected leaves	1	4.1	5	7	6	18	4.39024	401.547
	2	3.9	7	4	7	18	4.61538	443.787
	3	4.6	4	6	5	15	3.26087	265.832
Healthy leaves	1	4.2	16	10	14	40	9.52381	850.34
	2	4	13	16	10	39	9.75	914.062
	3	3.8	15	12	13	40	10.5263	1038.78
			Number of F. oxysporum isolated(0.2 ml)
	Sample plots	Weight(g)	1	2	3	SUM	Mean	Abundance(Number per g fresh weight)
Infected leaves	1	4.1	1	3	3	7	1.70732	156.157
	2	3.9	1	0	0	1	0.25641	24.6548
	3	4.6	3	1	2	6	1.30435	106.333
Healthy leaves	1	4.2	11	14	14	39	9.28571	829.082
	2	4	11	13	12	36	9	843.75
	3	3.8	16	12	10	38	10	986.842
