# Supplementary material for: Epiphytic fungi induced pathogen resistance of invasive plant Ipomoea cairica against Colletotrichum gloeosporioides
Source: PeerJ. 2020 Apr 13;8:e8889. doi: 10.7717/peerj.8889 (PMC7161574; doi:10.7717/peerj.8889)
Supplement: Supplemental Information 1 — The occurrence rate of F. oxysporum and F. fujikuroi on I. cairica in different habitats. The comparison of the abundance of F. oxysporum and F. fujikuroi between infected and healthy leaves of I. cairica in the field. The pathogenicity of F. oxysporum and F. fujikuroi to I. cairica. The effects of pre-inoculation with F. oxysporum, F. fujikuroi alone and a mixture of both on growth parameters of I. cairica infected with C. gloeosporioides. The effects of pre-inoculation with F. oxysporum, F. fujikuroi alone and a mixture of both on physiological characteristics of I. cairica infected with C. gloeosporioides. The effects of pre-inoculation with F. oxysporum, F. fujikuroi alone and a mixture of both on hormone content and NPR1 expression in leaves of I. cairica. The morphological characteristic of representative isolates JY1, JY2 and JY3. [file peerj-08-8889-s001.zip › Raw data3.xls]

## Sheet: Sheet1
	Treatments	No.	Pixels of lesion	Pixels of whole leaf	Lesion area ratio per leaf（%）	Lesion area ratio per plant(%)
	Control	1-1	0	114301	0	0
		1-2	0	100197	0
		2-1	0	117060	0	0
		2-2	0	114772	0
		3-1	0	135524	0	0
		3-2	0	122400	0
		4-1	0	86105	0	0
		4-2	0	85891	0
		5-1	0	100421	0	0
		5-2	0	123522	0
		6-1	0	89223	0	0
		6-2	0	95458	0
		7-1	0	75808	0	0
		7-2	0	102542	0
		8-1	0	93249	0	0
		8-2	0	73015	0
	F. fujikuroi	C 1-1	0	11995	0	0
		C 1-2	0	131543	0
		C 2-1	0	91653	0	0
		C 2-2	0	106765	0
		C 3-1	0	112893	0	0
		C 3-2	0	182900	0
		C 4-1	0	95115	0	0
		C 4-2	0	99768	0
		C 5-1	0	130579	0	0
		C 5-2	0	89079	0
		C 6-1	0	62863	0	0
		C 6-2	0	85111	0
		C 7-1	0	95704	0	0
		C 7-2	0	88638	0
		C 8-1	0	62957	0	0
		C 8-2	0	123600	0
	F. oxysporum	Z 1-1	0	112377	0	0
		Z 1-2	0	109103	0
		Z 2-1	0	110792	0	0
		Z 2-2	0	175195	0
		Z 3-1	0	101648	0	0
		Z 3-2	0	99751	0
		Z 4-1	0	115507	0	0
		Z 4-2	0	100751	0
		Z 5-1	0	101358	0	0
		Z 5-2	0	116978	0
		Z 6-1	0	156416	0	0
		Z 6-2	0	73602	0
		Z 7-1	0	74954	0	0
		Z 7-2	0	95458	0
		Z 8-1	0	57638	0	0
		Z 8-2	0	123546	0
	C. gloeosporioides	T 1-1	1098	132571	0.00828235	0.00876098
		T 1-2	1042	111694	0.00932906
		T 2-1	982	105132	0.00934064	0.01333
		T 2-2	1679	94493	0.0177685
		T 3-1	1583	123804	0.0127863	0.0114856
		T 3-2	1069	107094	0.00998189
		T 4-1	2081	92256	0.0225568	0.0192347
		T 4-2	1764	107643	0.0163875
		T 5-1	2584	116635	0.0221546	0.0477743
		T 5-2	8683	119203	0.0728421
		T 6-1	2356	83456	0.0282304	0.0204524
		T 6-2	1649	112365	0.0146754
		T 7-1	1989	125635	0.0158316	0.0353108
		T 7-2	5612	89625	0.0626165
		T 8-1	1560	95200	0.0163866	0.0124124
		T 8-2	1114	120230	0.00926557
