# Supplementary material for: Epiphytic fungi induced pathogen resistance of invasive plant Ipomoea cairica against Colletotrichum gloeosporioides
Source: PeerJ. 2020 Apr 13;8:e8889. doi: 10.7717/peerj.8889 (PMC7161574; doi:10.7717/peerj.8889)
Supplement: Supplemental Information 1 — The occurrence rate of F. oxysporum and F. fujikuroi on I. cairica in different habitats. The comparison of the abundance of F. oxysporum and F. fujikuroi between infected and healthy leaves of I. cairica in the field. The pathogenicity of F. oxysporum and F. fujikuroi to I. cairica. The effects of pre-inoculation with F. oxysporum, F. fujikuroi alone and a mixture of both on growth parameters of I. cairica infected with C. gloeosporioides. The effects of pre-inoculation with F. oxysporum, F. fujikuroi alone and a mixture of both on physiological characteristics of I. cairica infected with C. gloeosporioides. The effects of pre-inoculation with F. oxysporum, F. fujikuroi alone and a mixture of both on hormone content and NPR1 expression in leaves of I. cairica. The morphological characteristic of representative isolates JY1, JY2 and JY3. [file peerj-08-8889-s001.zip › Raw data4.xls]

## Sheet: Sheet1
		Control	F. fujikuroi	F. oxysporum	Mixure
	NO.
Stem length (cm）	1	23	27	38	44
	2	27	35	45.5	42
	3	25	26	46	36
	4	27	22	51.6	41
	5	17.8	34.3	46	44
	Mean	23.96	28.86	45.42	41.4
		Control	F. fujikuroi	F. oxysporum	Mixure
	NO.
Biomass （g）	1	0.36	0.454	0.547	0.593
	2	0.354	0.451	0.563	0.543
	3	0.455	0.417	0.69	0.664
	4	0.427	0.389	0.698	0.66
	5	0.351	0.468	0.734	0.634
	Mean	0.3894	0.4358	0.6464	0.6188
Lesion area ratio
	Treatments	NO.	Pixels of lesion on a leaf	Pixels of whole leaf	Lesion area ratio per leaf		Lesion area ratio per plant	Lesion area ratio per plant（%）
	Control	A-1	2584	116635	0.0221546		0.0477743	4.78
		A-2	8683	119203	0.0728421
		B-1	2356	55475	0.0424696		0.0350962	3.51
		B-2	1649	58640	0.0281207
		C-1	21989	54805	0.401223		0.26036	26.04
		C-2	5612	51206	0.109597
		D-1	17844	78521	0.227251		0.123161	12.32
		D-2	1114	75408	0.014773
		E-1	10664	67893	0.157071		0.325059	32.51
		E-2	29957	57072	0.524898
	F. fujikuroi	A-1	1138	130579	0.00871503		0.013776	1.38
		A-2	1888	89079	0.0211947
		B-1	469	62863	0.00746067		0.00316948	0.32
		B-2	0	85111	0
		C-1	761	55704	0.0136615		0.0139931	1.4
		C-2	839	58638	0.0143081
		D-1	3324	62957	0.0527979		0.0306514	3.07
		D-2	630	66042	0.00953938
		E-1	835	50953	0.0163877		0.0112847	1.13
		E-2	499	67260	0.00741897
	F. oxysporum	A-1	84	88971	0.000944128		0.00125572	0.13
		A-2	155	101358	0.00152923
		B-1	351	116978	0.00300056		0.00128386	0.13
		B-2	0	156416	0
		C-1	0	73662	0		0.0067614	0.68
		C-2	944	65954	0.014313
		D-1	101	95458	0.00105806		0.00376888	0.38
		D-2	476	57638	0.00825844
		E-1	208	91491	0.00227345		0.00215144	0.22
		E-2	172	85135	0.00202032
	Mixure	A-1	0	73052	0		0	0
		A-2	0	103349	0
		B-1	0	75908	0		0	0
		B-2	0	66808	0
		C-1	580	150461	0.00385482		0.00255332	0.26
		C-2	66	102543	0.000643632
		D-1	376	93249	0.00403221		0.00570181	0.57
		D-2	572	73014	0.00783411
		E-1	621	59119	0.0105042		0.00439967	0.44
		E-2	0	82028	0
