# Supplementary material for: Epiphytic fungi induced pathogen resistance of invasive plant Ipomoea cairica against Colletotrichum gloeosporioides
Source: PeerJ. 2020 Apr 13;8:e8889. doi: 10.7717/peerj.8889 (PMC7161574; doi:10.7717/peerj.8889)
Supplement: Supplemental Information 1 — The occurrence rate of F. oxysporum and F. fujikuroi on I. cairica in different habitats. The comparison of the abundance of F. oxysporum and F. fujikuroi between infected and healthy leaves of I. cairica in the field. The pathogenicity of F. oxysporum and F. fujikuroi to I. cairica. The effects of pre-inoculation with F. oxysporum, F. fujikuroi alone and a mixture of both on growth parameters of I. cairica infected with C. gloeosporioides. The effects of pre-inoculation with F. oxysporum, F. fujikuroi alone and a mixture of both on physiological characteristics of I. cairica infected with C. gloeosporioides. The effects of pre-inoculation with F. oxysporum, F. fujikuroi alone and a mixture of both on hormone content and NPR1 expression in leaves of I. cairica. The morphological characteristic of representative isolates JY1, JY2 and JY3. [file peerj-08-8889-s001.zip › Raw data5.xls]

## Sheet: Sheet1
H2O2 content
X	Y
H2O2 concentration（μmol/mL）	Absorbance
0	0
10	0.186
20	0.381				Control
40	0.631				X（μmoL/mL）	Y（Absorbance）		Fresh weight of leaf（g）	H2O2 concentration（μmoL/gFW）
60	0.832				49.1282	0.66		0.202	1216.04
80	0.928				40.7521	0.562		0.196	1039.6
					47.7607	0.644		0.199	1200.02
					49.7265	0.667		0.197	1262.09
					F. fujikuroi
					X（μmoL/mL）	Y（Absorbance）		Fresh weight of leaf（g）	H2O2 concentration（μmoL/gFW）
					48.7863	0.656		0.202	1207.58
					58.9573	0.775		0.182	1619.71
					54.8547	0.727		0.201	1364.54
					61.8632	0.809		0.2	1546.58
					F. oxysporum
					X（μmoL/mL）	Y（Absorbance）		Fresh weight of leaf（g）	H2O2 concentration（μmoL/gFW）
					66.3077	0.861		0.198	1674.44
					68.1026	0.882		0.202	1685.71
					65.1966	0.848		0.2	1629.91
					66.3077	0.861		0.201	1649.45
					Mixture
					X（μmoL/mL）	Y（Absorbance）		Fresh weight of leaf（g）	H2O2 concentration（μmoL/gFW）
					62.1197	0.812		0.199	1560.8
					59.1282	0.777		0.201	1470.85
					54.0855	0.718		0.198	1365.79
					66.9915	0.869		0.204	1641.95
β-1,3-glucanase activity
X	Y
glucose content（mg）	Absorbance				Control
0	0				X（mg）	Y（Absorbance）	Production of glucose per min（μmol）	Enzyme activity（U）	Fresh weight of leaf（g）	Enzyme activity of leaf（U/gFW）
0.1	0.137				0.0795739	0.12	0.0147228	0.0147228	0.198	2.41663
0.2	0.314				0.0833333	0.126	0.0154184	0.0154184	0.199	2.51808
0.3	0.484				0.0839599	0.127	0.0155343	0.0155343	0.203	2.48702
0.4	0.63				0.085213	0.129	0.0157662	0.0157662	0.204	2.51177
0.5	0.788
					F. fujikuroi
					X（mg）	Y（Absorbance）	Production of glucose per min（μmol）	Enzyme activity（U）	Fresh weight of leaf（g）	Enzyme activity of leaf（U/gFW）
					0.0946115	0.144	0.0175051	0.0175051	0.201	2.83043
					0.0883459	0.134	0.0163458	0.0163458	0.2	2.6562
					0.0996241	0.152	0.0184325	0.0184325	0.202	2.96563
					0.0877193	0.133	0.0162299	0.0162299	0.2	2.63736
					F. oxysporum
					X（mg）	Y（Absorbance）	Production of glucose per min（μmol）	Enzyme activity（U）	Fresh weight of leaf（g）	Enzyme activity of leaf（U/gFW）
					0.173559	0.27	0.032112	0.032112	0.201	5.19224
					0.125313	0.193	0.0231856	0.0231856	0.2	3.76765
					0.184837	0.288	0.0341987	0.0341987	0.201	5.52964
					0.116541	0.179	0.0215626	0.0215626	0.197	3.55728
					Mixture
					X（mg）	Y（Absorbance）	Production of glucose per min（μmol）	Enzyme activity（U）	Fresh weight of leaf（g）	Enzyme activity of leaf（U/gFW）
					0.119674	0.184	0.0221422	0.0221422	0.198	3.63445
					0.127193	0.196	0.0235333	0.0235333	0.198	3.8628
					0.115915	0.178	0.0214466	0.0214466	0.198	3.52028
					0.165414	0.257	0.0306049	0.0306049	0.2	4.9733
Chitinase activity
X	Y
NAG content（mg）	Absorbance
0	0
0.5	0.103
1	0.262
1.5	0.405
2	0.57
2.5	0.714
					Control
					X（mg）	Y（Absorbance）	Production of NAG per min	Enzyme activity in reaction system（U）	Fresh weight of leaf（g）	Enzyme activity of leaf（U/gFW）
					0.260274	0.053	1.17659	2.35318	0.198	193.128
					0.369863	0.085	1.672	3.344	0.199	273.065
					0.294521	0.063	1.33141	2.66281	0.203	213.156
					0.256849	0.052	1.16111	2.32222	0.197	191.554
					F. fujikuroi
					X（mg）	Y（Absorbance）	Production of NAG per min	Enzyme activity in reaction system（U）	Fresh weight of leaf（g）	Enzyme activity of leaf（U/gFW）
					0.390411	0.091	1.76489	3.52978	0.201	285.368
					0.434932	0.104	1.96615	3.9323	0.2	319.499
					0.410959	0.097	1.85778	3.71555	0.202	298.9
					0.414384	0.098	1.87326	3.74652	0.199	305.934
					F. oxysporum
					X（mg）	Y（Absorbance）	Production of NAG per min	Enzyme activity in reaction system（U）	Fresh weight of leaf（g）	Enzyme activity of leaf（U/gFW）
					0.582192	0.147	2.63185	5.2637	0.201	425.548
					0.660959	0.17	2.98793	5.97585	0.201	483.122
					0.561644	0.141	2.53896	5.07792	0.197	418.864
					0.407534	0.096	1.8423	3.68459	0.203	294.949
					Mixture
					X（mg）	Y（Absorbance）	Production of NAG per min	Enzyme activity in reaction system（U）	Fresh weight of leaf（g）	Enzyme activity of leaf（U/gFW）
					0.695205	0.18	3.14274	6.28548	0.199	513.262
					0.458904	0.111	2.07452	4.14904	0.198	340.514
					0.366438	0.084	1.65652	3.31304	0.198	271.903
					0.445205	0.107	2.01259	4.02518	0.2	327.046
