# Supplementary material for: Epiphytic fungi induced pathogen resistance of invasive plant Ipomoea cairica against Colletotrichum gloeosporioides
Source: PeerJ. 2020 Apr 13;8:e8889. doi: 10.7717/peerj.8889 (PMC7161574; doi:10.7717/peerj.8889)
Supplement: Supplemental Information 1 — The occurrence rate of F. oxysporum and F. fujikuroi on I. cairica in different habitats. The comparison of the abundance of F. oxysporum and F. fujikuroi between infected and healthy leaves of I. cairica in the field. The pathogenicity of F. oxysporum and F. fujikuroi to I. cairica. The effects of pre-inoculation with F. oxysporum, F. fujikuroi alone and a mixture of both on growth parameters of I. cairica infected with C. gloeosporioides. The effects of pre-inoculation with F. oxysporum, F. fujikuroi alone and a mixture of both on physiological characteristics of I. cairica infected with C. gloeosporioides. The effects of pre-inoculation with F. oxysporum, F. fujikuroi alone and a mixture of both on hormone content and NPR1 expression in leaves of I. cairica. The morphological characteristic of representative isolates JY1, JY2 and JY3. [file peerj-08-8889-s001.zip › Raw data6.xls]

## Sheet: Sheet1
NPR1 real-time PCR
		NPR1 gene			actin gene
	Sample Name	Cт	Cт Mean1	Cт Mean2	Cт	Cт Mean1	Cт Mean2	ΔCт	ΔCт Mean1	(-ΔCT)	2(-ΔC)
F. fujikuroi	A11	32.7464	32.9767	32.8553	24.4009	24.314	24.0296	8.34545	8.66274	-8.66274	0.0024675
		33.207			24.227			8.98003
	A12	32.8438	32.875		24.4813	24.425		8.3624	8.44999	-8.44999	0.00285956
		32.9063			24.3687			8.53758
	A13	32.994	32.7142		23.5395	23.3498		9.4545	9.3644	-9.3644	0.00151717
		32.4344			23.1601			9.27431
F. oxysporum	B11	32.6888	32.4872	32.9399	23.9353	23.9301	24.6876	8.75348	8.55707	-8.55707	0.002655
		32.2855			23.9248			8.36065
	B12	31.0874	32.2513		24.294	24.4473		6.79338	7.80402	-7.80402	0.00447463
		33.4152			24.6006			8.81465
	B13	34.1136	34.0811		25.7282	25.6854		8.38546	8.39571	-8.39571	0.00296919
		34.0486			25.6426			8.40597
Mixture	C11	33.4308	31.9178	32.1193	23.4223	23.5009	24.0188	10.0085	8.4169	-8.4169	0.00292591
		30.4047			23.5795			6.82527
	C12	30.4674	32.1196		24.6653	24.6561		5.80214	7.46346	-7.46346	0.00566596
		33.7717			24.6469			9.12478
	C13	31.4785	32.3204		24.1012	23.8993		7.37727	8.42113	-8.42113	0.00291734
		33.1623			23.6973			9.46499
Control	E11	34.9057	34.784	33.6297	25.2674	25.2824	24.6376	9.63832	9.50161	-9.50161	0.00137953
		34.6622			25.2973			9.3649
	E12	33.8562	34.2561		24.4435	24.4361		9.41267	9.82001	-9.82001	0.00110632
		34.6561			24.4287			10.2273
	E13	33.5403	33.8836		24.1899	24.1942		9.35038	9.68937	-9.68937	0.00121118
		34.2269			24.1985			10.0284
salicylic acid (SA) content
Treatments	NO.	Weight of fresh leaf(g)	Calculated concentration in LC/MS/MS(ng/ml)	SA Content in leaves(ng/g FW)
Control	1	1.29	29.7	184.186
	2	1.35	14.8	109.63
	3	0.68	9.62	113.176
F. fujikuroi	1	0.71	21.4	241.127
	2	1.05	33	251.429
	3	1.77	53.7	242.712
F. oxysporum	1	1.45	51	281.379
	2	1.11	37.4	269.55
	3	2.38	50.4	211.765
Mixture	1	1.25	40.4	258.56
	2	1.3	42.2	259.692
	3	1.36	34.2	201.176
jasmonic acid (JA) content
Treatments	NO.	Weight of fresh leaf(g)	Calculated concentration in LC/MS/MS(ng/ml)	JA Content in leaves (ng/g FW)
Control	1	0.65	1.08	13.2923
	2	0.68	0.571	6.71765
	3	1.05	2.19	16.6857
F. fujikuroi	1	1.784	13.3	59.6413
	2	0.91	5.19	45.6264
	3	1.17	6.15	42.0513
F. oxysporum	1	1.49	4.76	25.557
	2	0.75	2.79	29.76
	3	1.6	8.83	44.15
Mixture	1	1.3	5.03	30.9538
	2	1.36	3.87	22.7647
	3	2.45	5.69	18.5796
