# Supplementary material for: Epiphytic fungi induced pathogen resistance of invasive plant Ipomoea cairica against Colletotrichum gloeosporioides
Source: PeerJ. 2020 Apr 13;8:e8889. doi: 10.7717/peerj.8889 (PMC7161574; doi:10.7717/peerj.8889)
Supplement: Supplemental Information 1 — The occurrence rate of F. oxysporum and F. fujikuroi on I. cairica in different habitats. The comparison of the abundance of F. oxysporum and F. fujikuroi between infected and healthy leaves of I. cairica in the field. The pathogenicity of F. oxysporum and F. fujikuroi to I. cairica. The effects of pre-inoculation with F. oxysporum, F. fujikuroi alone and a mixture of both on growth parameters of I. cairica infected with C. gloeosporioides. The effects of pre-inoculation with F. oxysporum, F. fujikuroi alone and a mixture of both on physiological characteristics of I. cairica infected with C. gloeosporioides. The effects of pre-inoculation with F. oxysporum, F. fujikuroi alone and a mixture of both on hormone content and NPR1 expression in leaves of I. cairica. The morphological characteristic of representative isolates JY1, JY2 and JY3. [file peerj-08-8889-s001.zip › Raw data7.xls]

## Sheet: Sheet1
			Conidia No.		Shape		Length (μm)		Width (μm)		Color		Septation
	Microconidial morphological characteristics of morphotype JY1		1		Clavate with flattened base		6		1.8		Hyaline		0
			2		Clavate with flattened base		6.1		2		Hyaline		0
			3		Clavate with flattened base		6.9		2		Hyaline		0
			4		Clavate with flattened base		3.9		1		Hyaline		0
			5		Clavate with flattened base		4.1		1.2		Hyaline		0
			6		Clavate with flattened base		5.5		1.5		Hyaline		0
			7		Clavate with flattened base		5.9		1.6		Hyaline		0
			8		Clavate with flattened base		10.1		2.7		Hyaline		0
			9		Slender		11		2.9		Hyaline		0
			10		Clavate with flattened base		7.9		2.2		Hyaline		0
			11		Clavate with flattened base		9.3		2.4		Hyaline		1
			12		Clavate with flattened base		10.6		2.7		Hyaline		0
			13		Clavate with flattened base		8.5		2.3		Hyaline		0
			14		Clavate with flattened base		8.7		2.4		Hyaline		0
			15		Clavate with flattened base		5.9		1.5		Hyaline		0
			16		Clavate with flattened base		9		2.4		Hyaline		0
			17		Clavate with flattened base		5.4		1.6		Hyaline		0
			18		Slender		4.8		1.6		Hyaline		0
			19		Clavate with flattened base		6		1.8		Hyaline		0
			20		Clavate with flattened base		10.8		2.9		Hyaline		0
			Conidia No.		Shape		Length (μm)		Width (μm)		Color		Septation
	Macroconidial morphological characteristics of morphotype JY1		1		Sickle-shaped		30.2		3.5		Hyaline		3
			2		Sickle-shaped		32.1		3.6		Hyaline		3
			3		Sickle-shaped		28.8		3.3		Hyaline		3
			4		Sickle-shaped		28		3.3		Hyaline		3
			5		Sickle-shaped		37.6		3.8		Hyaline		3
			6		Sickle-shaped		35.4		3.6		Hyaline		2
			7		Sickle-shaped		23.5		3.1		Hyaline		2
			8		Sickle-shaped		40.8		4.1		Hyaline		3
			9		Sickle-shaped		22.7		3.1		Hyaline		2
			10		Sickle-shaped		29.6		3.4		Hyaline		3
			11		Sickle-shaped		34.1		3.5		Hyaline		3
			12		Sickle-shaped		38.6		3.9		Hyaline		3
			13		Sickle-shaped		38		3.8		Hyaline		3
			14		Sickle-shaped		34.5		3.6		Hyaline		3
			15		Sickle-shaped		36.7		3.7		Hyaline		3
			16		Sickle-shaped		40.2		4		Hyaline		3
			17		Sickle-shaped		33.3		3.4		Hyaline		3
			18		Sickle-shaped		35.3		3.7		Hyaline		3
			19		Sickle-shaped		27.5		3.3		Hyaline		3
			20		Sickle-shaped		38.9		3.8		Hyaline		3
			Conidia No.		Shape		Length (μm)		Width (μm)		Color		Septation
	Microconidial morphological characteristics of morphotype JY2		1		Kidney-shaped		8.8		2.5		Hyaline		0
			2		Oval-ellipsoid		8.9		3		Hyaline		0
			3		Oval-ellipsoid		7.6		2.1		Hyaline		0
			4		Kidney-shaped		8.3		3.1		Hyaline		0
			5		Oval-ellipsoid		7.6		2.6		Hyaline		0
			6		Oval-ellipsoid		5.2		3		Hyaline		0
			7		Oval-ellipsoid		6		2.8		Hyaline		0
			8		Kidney-shaped		12		3.2		Hyaline		0
			9		Kidney-shaped		15		3.8		Hyaline		0
			10		Oval-ellipsoid		5.2		1.5		Hyaline		0
			11		Oval-ellipsoid		5.3		1.9		Hyaline		0
			12		Kidney-shaped		10.6		3		Hyaline		0
			13		Kidney-shaped		10		2.8		Hyaline		0
			14		Oval-ellipsoid		7.8		3.5		Hyaline		0
			15		Kidney-shaped		8		2		Hyaline		0
			16		Kidney-shaped		7.6		2		Hyaline		0
			17		Kidney-shaped		6.4		2.2		Hyaline		0
			18		Kidney-shaped		6.2		2.2		Hyaline		0
			19		Kidney-shaped		10		2.4		Hyaline		0
			20		Kidney-shaped		9.2		2.3		Hyaline		0
			Conidia No.		Shape		Length (μm)		Width (μm)		Color		Septation
	Macroconidial morphological characteristics of morphotype JY2		1		Slightly sickle-shaped		30.2		3.4		Hyaline		2
			2		Slightly sickle-shaped		38.2		4		Hyaline		2
			3		Slightly sickle-shaped		36.5		3.8		Hyaline		2
			4		Slightly sickle-shaped		35.7		3.6		Hyaline		2
			5		Slightly sickle-shaped		39		4.2		Hyaline		2
			6		Slightly sickle-shaped		34.7		3.6		Hyaline		2
			7		Slightly sickle-shaped		41.2		4.3		Hyaline		2
			8		Slightly sickle-shaped		40.8		4		Hyaline		2
			9		Slightly sickle-shaped		42.5		4.5		Hyaline		2
			10		Slightly sickle-shaped		33.6		3.6		Hyaline		2
			11		Slightly sickle-shaped		37.1		3.7		Hyaline		2
			12		Slightly sickle-shaped		35		3.6		Hyaline		2
			13		Slightly sickle-shaped		41.9		4.4		Hyaline		2
			14		Slightly sickle-shaped		34.5		3.6		Hyaline		2
			15		Slightly sickle-shaped		36.7		3.8		Hyaline		2
			16		Slightly sickle-shaped		39.5		3.9		Hyaline		2
			17		Slightly sickle-shaped		32.8		3.5		Hyaline		2
			18		Slightly sickle-shaped		36.9		3.9		Hyaline		2
			19		Slightly sickle-shaped		37.7		3.9		Hyaline		2
			20		Slightly sickle-shaped		40.2		4.1		Hyaline		2
			Conidia No.		Shape		Length (μm)		Width (μm)		Color		Septation
	Conidial morphological characteristics of morphotype JY3		1		cylindrical		9		3.5		Hyaline		0
			2		cylindrical		9.6		3.3		Hyaline		0
			3		cylindrical		12.1		3.9		Hyaline		0
			4		cylindrical		9		3.4		Hyaline		0
			5		cylindrical		12.3		3.5		Hyaline		0
			6		cylindrical		13.9		3.6		Hyaline		0
			7		cylindrical		14.5		3.6		Hyaline		0
			8		cylindrical		13.9		3.7		Hyaline		0
			9		cylindrical		14.3		3.7		Hyaline		0
			10		cylindrical		10.4		3.1		Hyaline		0
			11		cylindrical		11.6		3.3		Hyaline		0
			12		cylindrical		13.6		3.7		Hyaline		0
			13		cylindrical		14.3		4		Hyaline		0
			14		cylindrical		14.7		4.1		Hyaline		0
			15		cylindrical		14		3.9		Hyaline		0
			16		cylindrical		11.2		3.8		Hyaline		0
			17		cylindrical		13		3.4		Hyaline		0
			18		cylindrical		12.2		3.7		Hyaline		0
			19		cylindrical		10		3.5		Hyaline		0
			20		cylindrical		9.2		3.3		Hyaline		0
